# Supplementary material for: “Ozempic Face” in Plastic Surgery: A Systematic Review of the Literature on GLP-1 Receptor Agonist Mediated Weight Loss and Analysis of Public Perceptions
Source: Aesthet Surg J Open Forum. 2025 Jun 11;7:ojaf056. doi: 10.1093/asjof/ojaf056 (PMC12232544; doi:10.1093/asjof/ojaf056)
Supplement: ojaf056_Supplementary_Data [file ojaf056_supplementary_data.zip]

Archive with 5 entries (5 files):
- Supp Fig 1- PubMed search terms.tiff
- Supp Table 1- PRISMA abstract checklist.docx
- Supp Table 2- PRISMA manuscript checklist.docx
- Supp Table 3- Article descriptions.docx
- Supp Table 4- Bias assessment checklists.docx
